# Supplementary material for: Microbial Contamination and Antibiotic Resistance in Fresh Produce and Agro-Ecosystems in South Asia—A Systematic Review
Source: Microorganisms. 2024 Nov 8;12(11):2267. doi: 10.3390/microorganisms12112267 (PMC11596128; doi:10.3390/microorganisms12112267)
Supplement: Supplementary file 1 [file microorganisms-12-02267-s001.zip]

Archive with 1 entries (1 files):
- microorganisms-3221634-supplementary.xlsx
