# Supplementary material for: Microbial Contamination and Antibiotic Resistance in Fresh Produce and Agro-Ecosystems in South Asia—A Systematic Review
Source: Microorganisms. 2024 Nov 8;12(11):2267. doi: 10.3390/microorganisms12112267 (PMC11596128; doi:10.3390/microorganisms12112267)
Supplement: Supplementary file 1 [file microorganisms-12-02267-s001.zip › microorganisms-3221634-supplementary.xlsx]

## Sheet: Grouping of vegetables
Article no.	Authors	Link	Publication year	Country	Fruits															Root vegetable									Leafy vegetable				Vegetable				Herbs			Legumes				Environment
					Tomato	Cucumber	Pepper	Brinjal	Chilli	Luffa	Apple	Papaya	Lemon	Mango	Cantaloupe	Pear	Grapes	Chappan kaddu	ANY FRUITS	Carrot	Radish	Turnip	Beetroot	Onion	Garlic	Ginger	Potato	ANY ROOT VEG	Lettuce	Fenugreek	Spinach	ANY LEAFY VEG	Cabbage	Cauliflower	Broccoli	ANY VEG	Coriander	Mint	ANY HERBS	Peas	Cowpea	Bean	ANY LEGUMES	Soil	Water	Manure	ANY ENVIRONMENT
1	Chaturvedi, M., Kumar, V., Singh, D., & Kumar	http://ifrj.upm.edu.my/20%20(05)%202013/52%20IFRJ%2020%20(05)%202013%20Chaturvedi%20131.pdf	2013	India	0	0	0	0	0	0	0	0	0	0	0	0	0	0	0	1	1	0	0	1	1	1	1	6	0	0	0	0	1	1	0	2	0	0	0	1	0	0	1	0	0	0	0
2	Rasheed, M. U., Thajuddin, N., Ahamed, P., Teklemariam, Z., & Jamil, K.	https://doi.org/10.1590/S0036-46652014000400012	2014	India	1	1	0	0	0	0	0	0	0	0	0	0	0	0	2	1	1	0	1	0	0	0	0	3	1	0	1	2	1	0	0	1	0	0	0	0	0	0	0	0	0	0	0
3	Soni, D. K., Singh, M., Singh, D. V., & Dubey, S. K.	https://doi.org/10.1186/S12866-014-0241-3	2014	India	1	0	0	1	1	0	0	0	0	0	0	0	0	1	4	0	0	0	0	0	0	0	0	0	0	0	1	1	1	1	1	3	0	0	0	0	1	1	2	1	0	0	1
4	Mathur, A., Joshi, A., Harwani, D., & Ganga, M.	https://www.semanticscholar.org/paper/Microbial-Contamination-of-Raw-Fruits-and-Mathur-Joshi/4fed6851f516f208f6daf288d511ab15d5ee9dc4	2014	India	1	1	0	0	1	1	1	1	1	1	0	0	0	0	8	0	0	0	0	1	0	0	1	2	0	0	1	1	0	0	0	0	0	0	0	0	0	0	0	0	0	0	0
5	Kabir, A., Das, A. K., & Kabir, M. S.	https://doi.org/10.3329/SJM.V4I1.22755	2015	Bangladesh	1	0	0	0	0	0	0	0	0	0	0	0	0	0	1	1	1	1	0	0	0	0	0	3	0	0	0	0	1	0	0	1	0	0	0	0	0	1	1	0	0	0	0
6	Chellapandi, K., Ralte, L., Malsawmtluangi, L., Masih, L., Kumar Singh, K. T., & Boro, D.	https://www.researchgate.net/publication/281907922_Assessing_prevalence_of_antibiotic_resistant_microbes_on_fresh_marketed_vegetables_of_Aizawl_city	2015	India	1	0	0	0	0	0	0	0	0	0	0	0	0	0	1	0	0	0	0	0	0	0	1	1	0	0	0	0	1	0	0	1	0	0	0	0	0	0	0	0	0	0	0
7	Shah, M. S., Eppinger, M., Ahmed, S., Shah, A. A., Hameed, A., & Hasan, F.	https://doi.org/10.1007/S13765-015-0019-9	2015	Pakistan	1	1	0	0	0	0	0	0	0	0	0	0	0	0	2	1	0	0	0	1	0	0	0	2	1	0	1	2	0	0	0	0	0	0	0	0	0	0	0	0	0	0	0
8	Kundu, S. K., & Islam, M. T.	https://doi.org/10.3329/AGRIC.V13I1.26542	2016	Bangladesh	1	1	0	0	0	0	0	0	0	0	0	0	0	0	2	0	0	0	0	0	0	0	0	0	0	0	0	0	0	0	0	0	0	0	0	0	0	0	0	0	0	0	0
9	Nithya, A., & Babu, S.	https://doi.org/10.1186/S12866-017-0974-X	2017	India	1	1	0	0	0	0	0	0	0	0	0	0	0	0	2	1	0	0	0	1	0	0	0	2	0	0	0	0	0	0	0	0	0	0	0	0	0	0	0	0	0	0	0
10	Mritunjay, S. K., & Kumar, V.	https://doi.org/10.1007/S13205-016-0585-5	2017	India	1	1	0	0	0	0	0	0	0	0	0	0	0	0	2	1	1	0	1	0	0	0	0	3	0	0	1	1	1	0	0	1	1	0	1	0	0	0	0	0	0	0	0
11	Rabins, S. L., Bhattacharya, A., Ajay kumar, V. J., & Vijayan, C.	https://doi.org/10.18805/AJDFR.DR-1158	2018	India	0	0	0	0	0	0	0	0	0	0	0	0	0	0	0	0	0	0	0	0	0	0	0	0	0	0	0	0	0	0	0	0	1	0	1	0	0	0	0	0	0	0	0
12	Kundu, A., Wuertz, S., & Smith, W. A.	https://doi.org/10.1016/J.FM.2018.01.017	2018	India	0	1	1	0	0	0	0	0	0	0	1	0	0	0	3	0	0	0	0	0	0	0	0	0	0	0	0	0	0	0	0	0	1	1	2	0	0	0	0	0	0	0	0
13	Verma, P., Saharan, V. V., Nimesh, S., & Singh, A. P.	https://doi.org/10.1111/JAM.13754	2018	India	1	1	0	0	0	0	0	0	0	0	1	0	0	0	3	1	1	0	0	0	0	0	0	2	0	0	1	1	0	0	0	0	0	0	0	0	0	0	0	0	0	0	0
14	Ahmed, S., Siddique, M. A., Rahman, M., Bari, M. L., & Ferdousi, S.	https://doi.org/10.1016/J.HELIYON.2019.E01205	2019	Bangladesh	1	1	0	0	0	0	0	0	0	0	0	0	0	0	2	0	0	0	0	0	0	0	0	0	1	0	0	1	0	0	0	0	1	0	1	0	0	0	0	0	0	0	0
15	Abdus Sobur, M., Al Momen Sabuj, A., Sarker, R., Taufiqur Rahman, A. M. M., Lutful Kabir, S. M., & Tanvir Rahman, M.	https://doi.org/10.14202/VETWORLD.2019.984-993	2019	Bangladesh	1	0	0	0	1	0	0	0	0	0	0	0	0	0	2	0	0	0	0	0	0	0	0	0	0	0	1	1	0	0	0	0	0	0	0	0	0	0	0	1	1	1	3
16	Sapkota, S., Adhikari, S., Khadka, S., Adhikari, M., Kandel, H., Pathak, S., Pandey, A., & Pandey, A.	https://doi.org/10.1186/S13104-019-4557-9	2019	Nepal	0	1	0	0	0	0	0	0	0	0	0	0	0	0	1	1	1	0	0	0	0	0	0	2	0	0	0	0	0	0	0	0	0	0	0	0	0	0	0	0	0	0	0
17	Ghafur, A., Shankar, C., GnanaSoundari, P., Venkatesan, M., Mani, D., Thirunarayanan, M. A., & Veeraraghavan, B.	https://doi.org/10.1016/J.JGAR.2018.09.005	2019	India	0	0	0	0	0	0	0	0	0	0	0	0	0	0	0	0	0	0	0	0	0	0	0	0	0	0	0	0	0	0	0	0	0	0	0	0	0	0	0	0	0	0	0
18	Ali, B.	https://doi.org/10.3390/PLANTS8040091	2019	Pakistan	0	0	0	0	0	0	0	0	0	0	0	0	0	0	0	1	0	1	0	0	0	0	0	2	0	0	0	0	1	0	0	1	0	0	0	0	0	0	0	0	0	0	0
19	Saksena, R., Malik, M., & Gaind, R.	https://doi.org/10.1111/JFS.12739	2020	India	1	1	1	0	0	0	1	0	0	0	0	1	1	0	6	1	1	0	0	1	1	1	0	5	0	0	0	0	1	0	0	1	0	0	0	0	0	0	0	0	0	0	0
20	Rathore, P., Joy, S. S., Yadav, R., & Ramakrishna, W.	https://doi.org/10.1007/S13205-021-02904-7	2021	India	0	0	0	0	0	0	0	0	0	0	0	0	0	0	0	0	0	0	0	0	0	0	0	0	0	0	0	0	0	0	0	0	0	0	0	0	0	0	0	1	0	0	1
21	Shrivas, V. L., Choudhary, A. K., Hariprasad, P., & Sharma, S.	https://doi.org/10.1007/S11356-021-16700-6	2021	India	0	0	0	0	0	0	0	0	0	0	0	0	0	0	0	0	0	0	0	0	0	0	0	0	0	0	0	0	0	0	0	0	0	0	0	0	0	0	0	0	0	1	1
22	Priyanka, Meena, P. R., Meghwanshi, K. K., Rana, A., & Singh, A. P.	https://doi.org/10.1099/MIC.0.001059	2021	India	0	0	0	0	0	0	0	0	0	0	0	0	0	0	0	0	0	0	0	0	0	0	0	0	0	1	1	2	1	0	0	1	1	1	2	0	0	0	0	0	0	0	0

## Sheet: Microorganisms reported
Article no.	Authors	Publication year	Country	Specific localities	Category of locality	Frequency	Category of sample	Samples reported	Frequency	Microorganism tested
1	Chaturvedi, M., Kumar, V., Singh, D., & Kumar	2013	India	Shops	Market	8	Root vegetable	Potato	4	Total aerobic bacterial count
							Vegetable	Carrot	4	Yeast & mould count
							Legumes	Radish	4	E. coli
								Onion	4	Coliform count
								Garlic	4
								Ginger	4
								Cauliflower	4
								Cabbage	4
								Peas	4
2	Rasheed, M. U., Thajuddin, N., Ahamed, P., Teklemariam, Z., & Jamil, K.	2014	India	Localities	Other	12	Fruit	Cucumber	30	E. coli
							Root vegetable	Tomato
							Leafy vegetable	Beetroot
							Vegetable	Radish
								Carrot
								Spinach
								Cabbage
								Lettuce
3	Soni, D. K., Singh, M., Singh, D. V., & Dubey, S. K.	2014	India	Agricultural Farm	Farm	NM	Fruit	Brinjal	20	Listeria monocytogenes
							Leafy vegetable	Chappan kaddu	20
							Vegetable	Chilli	20
							Legumes	Tomato	20
							Environment	Spinach	20
								Cauliflower	20
								Cabbage	20
								Broccoli	20
								Dolichos-Bean	20
								Cowpea	20
								Soil	200
4	Mathur, A., Joshi, A., Harwani, D., & Ganga, M.	2014	India	Market	Market	NM	Fruit	Mango	Not mentioned	Bacillus
							Root vegetable	Lemon		Lactobacillus
							Leafy vegetable	Papaya		Caynebacterium
								Apple		Streptococcus
								Cucumber		Staphylococcus
								Chilli		Micrococcus
								Luffa		Pseudomonas
								Tomato		Enterobacteriaceae
								Potato
								Onion
								Spinach
5	Kabir, A., Das, A. K., & Kabir, M. S.	2015	Bangladesh	Local market, Super market	Market	7	Fruit	Tomato	2	Total heterotrophic bacteria
							Root vegetable	Carrot	2	Total coliform bacteria
							Vegetable	Radish	2	Fecal coliform
							Legumes	Turnip	2	Staphylococcus aureus
								Cauliflower	2	Pseudomonas spp.
								Cabbage	2	Listeria spp.
								Bean	2	Salmonella & Shigella spp.
										Vibrio spp.
										E.coli
6	Chellapandi, K., Ralte, L., Malsawmtluangi, L., Masih, L., Kumar Singh, K. T., & Boro, D.	2015	India	Vegetable market	Market	3	Fruit	Tomato	27	Total microbial load
							Root vegetable	Potato		E.coli
							Vegetable	Cabbage		Eenterobacter spp.
										Klebsiella spp.
										Proteus spp.
										Citrobacter spp.
										Serratia spp.
										Staphylococcus spp.
7	Shah, M. S., Eppinger, M., Ahmed, S., Shah, A. A., Hameed, A., & Hasan, F.	2015	Pakistan	Local vegetable market & Restaurant	Market Restaurant	NM	Fruit	Cucumber	200	E.coli
							Root vegetable	Tomato
							Leafy vegetable	Carrot
							Vegetable	Spinach
								Lettuce
							Ready to eat salad		40
8	Kundu, S. K., & Islam, M. T.	2016	Bangladesh	Local market	Market	NM	Fruit	Tomato	7	Total viable count
								Cucumber	7	Total coliform count
										Total staphylococcal count
										Klebsiella spp.
										Enterobacter spp.
										Shigella spp.
										Citrobacter spp.
										E.coli
9	Nithya, A., & Babu, S.	2017	India	Local market	Market	NM	Fruit	Cucumber	Not mentioned	Density endophytic bacteria
							Root vegetable	Tomato		Total endophytic bacteria
								Carrot		Actinomycetes
								Onion		Pseudomonas spp.
										E.coli
										Staphylococcus spp.
										Salmonella spp.
10	Mritunjay, S. K., & Kumar, V.	2017	India	Local market, Retail market, Local producer	Market	NM	Fruit	Cucumber	60	Aerobic mesophilic count
							Root vegetable	Tomato	60	Psychrotropic count
							Leafy vegetable	Radish	60	Coliform count
							Herbs	Carrot	60	Yeast & mould count
								Beetroot	60	E.coli
								Cabbage	60	E.coli O157:H7
								Spinach	60	Salmonella spp.
								Coriander	60	Listeria monocytogenes
										Exiguobacterium spp.
11	Rabins, S. L., Bhattacharya, A., Ajay kumar, V. J., & Vijayan, C.	2018	India	Vegetable market	Market	NM	Herbs	Coriander	60	Salmonella spp.
12	Kundu, A., Wuertz, S., & Smith, W. A.	2018	India	Wholesale market, Foodmarts, Roadside food seller	Market Roadside food seller	3 5 1	Fruit	Cantaloupe	17	E.coli
							Herbs	Cucumber	18	Salmonella spp.
								Pepper	20	Shiga toxin producing E.coli
								English cucumber	15	Enterohemorrhagic E.coli
								Mint & Cilantro	15	Total Bacteroidales
13	Verma, P., Saharan, V. V., Nimesh, S., & Singh, A. P.	2018	India	Local market, Agricultural fields	Market Farm	70 40	Fruit	Tomato	80	E.coli
							Root vegetable	Cantaloupe	60	Salmonella spp.
							Leafy vegetable	Cucumber	80
								Carrot	80
								Radish	80
								Spinach	140
14	Ahmed, S., Siddique, M. A., Rahman, M., Bari, M. L., & Ferdousi, S.	2019	Bangladesh	Chain shops, Wholesale market, Retail market	Market	3 3 6	Fruit	Tomato	30	Total aerobic count
							Vegetable	Cucumber	30	Total coliform count
							Herbs	Lettuce	30	E.coli
								Coriander	30	Salmonella
										Staphylococcus spp.
15	Abdus Sobur, M., Al Momen Sabuj, A., Sarker, R., Taufiqur Rahman, A. M. M., Lutful Kabir, S. M., & Tanvir Rahman, M.	2019	Bangladesh	Dairy farm	Farm	4	Fruit	Tomato	40	Total viable count
							Leafy vegetable	Green chilli		Total E.coli count
							Environment	Malabar spinach		Total Salmonella count
								Red spinach		E.coli
										Salmonella spp
								Manure	60	E.coli
										Salmonella spp
								Water	20	E.coli
										Salmonella spp
								Soil	40	E.coli
										Salmonella spp
16	Sapkota, S., Adhikari, S., Khadka, S., Adhikari, M., Kandel, H., Pathak, S., Pandey, A., & Pandey, A.	2019	Nepal	Restaurant & Hotel	Restaurant Hotel	NM	Fruit	Cucumber	72	E.coli
							Root vegetable	Carrot	72	Salmonella spp.
							(Ready to eat salad)	Radish	72
17	Ghafur, A., Shankar, C., GnanaSoundari, P., Venkatesan, M., Mani, D., Thirunarayanan, M. A., & Veeraraghavan, B.	2019	India	Shops Household	Market Household	14 8	Vegetable		63	E.coli
										Klebsiella spp.
										Enterobacter
										Citrobacter
18	Ali, B.	2019	Pakistan	Vegetable shop, vegetable market, superstore	Market	NM	Root vegetable	Carrot	12	Staphylococcus spp.
							Vegetable	Turnip	12	Bacillus spp.
								Cabbage	12	Citrobacter spp.
										Enterobacter spp.
										Exiguobacterium spp.
										Lysinibacillus fusiforms
										Arthobacter nicotianae
										Burkholderia cepacia
										Acinetobacter spp.
										Stenotrophomonas maltophilia
										Serratia spp.
										Pantoea dispersa
										Khyvera cryecrescens
										Klebsiella pneumoniae
										Pseudomonas putida
19	Saksena, R., Malik, M., & Gaind, R.	2020	India	Retail vendor, Wholesale market	Market	NM	Fruit	Grapes	1	E.coli
							Root vegteable	Pear	2	Klebsiella spp.
							Vegetable	Apple	4	Enterobacter spp.
								Chilli pepper	23	Proteus spp.
								Tomato	28	Citrobacter spp.
								Cucumber	28	Providencia spp.
								Onion	30	Acinetobacter spp.
								Ginger	14	Pseudomonas spp.
								Carrot	11
								Garlic	2
								Radish	2
								Cabbage	5
20	Rathore, P., Joy, S. S., Yadav, R., & Ramakrishna, W.	2021	India	Agricultural field, Non- agricultural field	Farm	3 1	Environment	Soil	4	Total bacterial count
										Proteobaacteria
										Acidobacteria
										Actinobacteria
										Chloroflexi
21	Shrivas, V. L., Choudhary, A. K., Hariprasad, P., & Sharma, S.	2021	India	Farming site, Grazing site	Farm	18 32	Environment	Manure	50
22	Priyanka, Meena, P. R., Meghwanshi, K. K., Rana, A., & Singh, A. P.	2021	India	Retail shops, Vendors, Agricultural markets Supermarkets	Market	14 25 9 7	Leafy vegetable	Spinach	220	E.coli
							Vegetable	Fenugreek	120	Salmonella spp.
								Cabbage	90
							Herbs	Peppermint	170
								Coriander	230

## Sheet: Media details
Article no.	Authors	Link	Publication year	Country	Specific localities	Category of locality	Frequency	Category of sample	Samples reported	Frequency	Microorganism tested	Detected	Frequency reported	Methodology
														Enrichment media	Incubation temperature	Incubation time	Media	Incubation temperature	Incubation time	Confirmation	Procedure followed
1	Chaturvedi, M., Kumar, V., Singh, D., & Kumar	http://ifrj.upm.edu.my/20%20(05)%202013/52%20IFRJ%2020%20(05)%202013%20Chaturvedi%20131.pdf	2013	India	Shops	Market	8	Root vegetable	Potato	4	Total aerobic bacterial count	D	Range	Saline solution	Not mentioned	2 min	Plate count agar	30°C	48 h		IS 5402:2002
								Vegetable	Carrot	4	Yeast & mould count	D	D				Not mentioned	Not mentioned	Not mentioned	Not mentioned	IS 5403:1999 & Rediff 2005
								Legumes	Radish	4	E. coli	D	1				Tryptone bile X-glucouronide agar	30°C and 44°C		Blue and green colonies growth on media calculated.	IS 5887(I):1976 & Rediff 2005
									Onion	4	Coliform count	D	D				MacConkey agar				IS 5401(II):2002
									Garlic	4
									Ginger	4
									Cauliflower	4
									Cabbage	4
									Peas	4
2	Rasheed, M. U., Thajuddin, N., Ahamed, P., Teklemariam, Z., & Jamil, K.	https://doi.org/10.1590/S0036-46652014000400012	2014	India	Localities	Other	12	Fruit	Cucumber	30	E. coli	D	23	Tryptic Soy Broth	37°C	6-8 h	MacConkey agar	35±2°C	18-24 h	Biochemical test
								Root vegetable	Tomato
								Leafy vegetable	Beetroot
								Vegetable	Radish
									Carrot
									Spinach
									Cabbage
									Lettuce
3	Soni, D. K., Singh, M., Singh, D. V., & Dubey, S. K.	https://doi.org/10.1186/S12866-014-0241-3	2014	India	Agricultural Farm	Farm	Not mentioned	Fruit	Brinjal	20	Listeria monocytogenes	D	4	1st Half -fraser broth	30°C	24 h	PALCAM Agar	37°C	48 h	Biochemical test	ISO 11290:1 with slight modification
								Leafy vegetable	Chappan kaddu	20		D	2	2nd Fraser broth	37°C	48 h
								Vegetable	Chilli	20		D	4
								Legumes	Tomato	20		ND	0
								Environment	Spinach	20		D	2
									Cauliflower	20		ND	0
									Cabbage	20		ND	0
									Broccoli	20		ND	0
									Dolichos-Bean	20		D	4
									Cowpea	20		D	4
									Soil	200		D	10
4	Mathur, A., Joshi, A., Harwani, D., & Ganga, M.	https://www.semanticscholar.org/paper/Microbial-Contamination-of-Raw-Fruits-and-Mathur-Joshi/4fed6851f516f208f6daf288d511ab15d5ee9dc4	2014	India	Market	Market	Not mentioned	Fruit	Mango	Not mentioned	Bacillus	D	14	Sterile water	Not mentioned	Not mentioned	Nutrient agar triple sugar agar	Not mentioned	Not mentioned	Biochemical test		No. of bacterial isolates are reported
								Root vegetable	Lemon		Lactobacillus	D	8
								Leafy vegetable	Papaya		Caynebacterium	D	35
									Apple		Streptococcus	D	12
									Cucumber		Staphylococcus	D	25
									Chilli		Micrococcus	D	6
									Luffa		Pseudomonas	D	5
									Tomato		Enterobacteriaceae	D	7
									Potato
									Onion
									Spinach
5	Kabir, A., Das, A. K., & Kabir, M. S.	https://doi.org/10.3329/SJM.V4I1.22755	2015	Bangladesh	Local market, Super market	Market	7	Fruit	Tomato	2	Total heterotrophic bacteria	D	14	Sterile saline	Not mentioned	1-2 min	Nutrient agar	37°C	24h	Biochemical test
								Root vegetable	Carrot	2	Total coliform bacteria	D	11				Membrane fecal coliform agar	37°C and 44°C	24h
								Vegetable	Radish	2	Fecal coliform	ND	0
								Legumes	Turnip	2	Staphylococcus aureus	D	4				Manitol Salt agar	Not mentioned	Not mentioned
									Cauliflower	2	Pseudomonas spp.	D	7				Pseudomonas agar	37°C	24h
									Cabbage	2	Listeria spp.	D	8				Listeria identification agar	Not mentioned
									Bean	2	Salmonella & Shigella spp.	ND	0	Selenite cystine broth	Not mentioned	Not mentioned	SS agar	37°C	24h
											Vibrio spp.	D	2	Alkaline peptone	Not mentioned	Not mentioned	Not mentioned	Not mentioned	Not mentioned
											E.coli	D	4	Not mentioned	Not mentioned	Not mentioned	Not mentioned	Not mentioned	Not mentioned
6	Chellapandi, K., Ralte, L., Malsawmtluangi, L., Masih, L., Kumar Singh, K. T., & Boro, D.	https://www.researchgate.net/publication/281907922_Assessing_prevalence_of_antibiotic_resistant_microbes_on_fresh_marketed_vegetables_of_Aizawl_city	2015	India	Vegetable market	Market	3	Fruit	Tomato	27	Total microbial load	D	Range				MacConkey Agar	37°C	24h	Biochemical test		No. of bacterial colonies reported
								Root vegetable	Potato		E.coli	D	2				Eosin Methyl blue agar	37°C & 44°C	24h to 48h
								Vegetable	Cabbage		Eenterobacter spp.	D	16				Mannitol Salt agar	Not mentioned	Not mentioned
											Klebsiella spp.	D	11				Cystein Lactose Electrolyte deficient agar	37°C	Not mentioned
											Proteus spp.	D	4				Nutrient agar	Not mentioned	Not mentioned
											Citrobacter spp.	D	2
											Serratia spp.	D	2
											Staphylococcus spp.	D	4
7	Shah, M. S., Eppinger, M., Ahmed, S., Shah, A. A., Hameed, A., & Hasan, F.	https://doi.org/10.1007/S13765-015-0019-9	2015	Pakistan	Local vegetable market & Restaurant	Market Restaurant	Not mentioned	Fruit	Cucumber	200	E.coli	D	68	Modified tryptone soya broth with novobiocin	41.5°C	6 h	Eosin Methyl blue agar	Not mentioned	Not mentioned	Biochemical test
								Root vegetable	Tomato						37°C	12-16 h	MacConkey agar
								Leafy vegetable	Carrot
								Vegetable	Spinach
									Lettuce
								Ready to eat salad		40		D	8
8	Kundu, S. K., & Islam, M. T.	https://doi.org/10.3329/AGRIC.V13I1.26542	2016	Bangladesh	Local market	Market	Not mentioned	Fruit	Tomato	7	Total viable count	D	Range				Nutrient agar	Not mentioned	Not mentioned	Biochemical test		No. of bacterial colonies reported
									Cucumber	7	Total coliform count	D	Range				MacConkey agar
											Total staphylococcal count	D	Range				Mannitol salt agar
											Klebsiella spp.	D	33
											Enterobacter spp.	D	8
											Shigella spp.	D	7
											Citrobacter spp.	D	5
											E.coli	D	7
9	Nithya, A., & Babu, S.	https://doi.org/10.1186/S12866-017-0974-X	2017	India	Local market	Market	Not mentioned	Fruit	Cucumber	Not mentioned	Density endophytic bacteria	D	Range				Nutrient agar	37°C	24 h	Biochemical test
								Root vegetable	Tomato		Total endophytic bacteria	D	104
									Carrot		Actinomycetes	D	1				Aeromonas isolation agar	Not mentioned	Not mentioned
									Onion		Pseudomonas spp.	D	13				Certemaid agar
											E.coli	ND	0				Eosin Methylene blue agar
											Staphylococcus spp.	D	13				Mannitol Salt agar
											Salmonella spp.	D	3				Salmonella- Shigella agar
10	Mritunjay, S. K., & Kumar, V.	https://doi.org/10.1007/S13205-016-0585-5	2017	India	Local market, Retail market, Local producer	Market	Not mentioned	Fruit	Cucumber	60	Aerobic mesophilic count	D	Range	Buffered peptone water		2 min	Plate count agar	6°C	5-7 days
								Root vegetable	Tomato	60	Psychrotropic count	D	Range
								Leafy vegetable	Radish	60	Coliform count	D	Range
								Herbs	Carrot	60	Yeast & mould count	D	Range				Dichloran rose bengal chloramphenicol agar containing 0.1% chloramphenicol	25°C	5 days
									Beetroot	60	E.coli	D	80				Eosin methylene blue agar	37°C	24h
									Cabbage	60	E.coli O157:H7	D	6	Modified tryptone soya broth with novobiocin	41.5°C	24 h	Tellurite cefixime sorbitol macconkey agar	Not mentioned	Not mentioned	Confirmed by RT-PCR (by targeting invA gene)	ISO 16654:2001 ISO 7579 (1997, revised 2002)
									Spinach	60	Salmonella spp.	D	19	Tetrathionate broth with novobiocin & Rappaport vassiliadis broth	37 ± 1°C 42 ± 1°C	24 ± 2h 24 ± 2h	XLD Salmonella agar	37 ± 1°C	24 h	Confirmed using the API 20Ekit Confirmed by RT-PCR (targeting invA gene)	ISO 6579: 2000 ISO 7579 (1997, revised 2002)
									Coriander	60	Listeria monocytogenes	D	17	Fraser broth	37 ± 1°C	48 ± 2h	Listeria Palcam agar	37 ± 1°C	24 ± 2h	Confirmed by RT-PCR (by targeting invA gene)	ISO 11290-1 ISO 7579 (1997, revised 2002)
											Exiguobacterium spp.	D	2				Nutrient agar	37°C	48 h	Confirmed by 16S rRNA gene sequence analysis
11	Rabins, S. L., Bhattacharya, A., Ajay kumar, V. J., & Vijayan, C.	https://doi.org/10.18805/AJDFR.DR-1158	2018	India	Vegetable market	Market	Not mentioned	Herbs	Coriander	60	Salmonella spp.	D	4	Buffered peptone water Rappaport-Vassiliadis broth	37°C 37°C	Overnight 24h	MacConkey agar XLD agar Salmonella-Shigella agar	37°C	24-48 h	Confirmed by RT-PCR (by targeting invA gene)
12	Kundu, A., Wuertz, S., & Smith, W. A.	https://doi.org/10.1016/J.FM.2018.01.017	2018	India	Wholesale market, Foodmarts, Roadside food seller	Market Roadside food seller	3 5 1	Fruit	Cantaloupe	17	E.coli	D	Range							IDEXX Colilert Quanti-Tray 2000
								Herbs	Cucumber	18	Salmonella spp.	ND								Atlas Salmonella SEN Detection Assay
									Pepper	20	Shiga toxin producing E.coli	ND								Atlas STEC EG2 Combo Detection Assay
									English cucumber	15	Enterohemorrhagic E.coli	ND
									Mint & Cilantro	15	Total Bacteroidales	D	Range							qPCR (Bacteroidales- specific primer
13	Verma, P., Saharan, V. V., Nimesh, S., & Singh, A. P.	https://doi.org/10.1111/JAM.13754	2018	India	Local market, Agricultural fields	Market Farm	70 40	Fruit	Tomato	80	E.coli	D	70	Lauryl tryptose broth EC Broth	35 ± 0.5°C 44.5°C	48h 24 ± 2h	Leuine eosin methylene blue agar	35 ± 0.5°C	24h	Hi25 Enterobacteriaceae Identification kit
								Root vegetable	Cantaloupe	60	Salmonella spp.	D	23	Buffered peptone water	35°C	24 ± 2h	Hektoen enteric agar	35 ± 2°C	24± 2h	Hi25 Enterobacteriaceae Identification kit for the generic identification of Salmonella
								Leafy vegetable	Cucumber	80				Rappaport Vassiladis medium	42 ± 0.2°C	24 ± 2h	Xylose lysine deoxycholate agar
									Carrot	80				Tetrathionate broth	35 ± 0.2°C	24 ± 2h	Bismuth sulphite agar
									Radish	80
									Spinach	140
14	Ahmed, S., Siddique, M. A., Rahman, M., Bari, M. L., & Ferdousi, S.	https://doi.org/10.1016/J.HELIYON.2019.E01205	2019	Bangladesh	Chain shops, Wholesale market, Retail market	Market	3 3 6	Fruit	Tomato	30	Total aerobic count	D	Range				Tryptic soya agar			Biochemical test
								Vegetable	Cucumber	30	Total coliform count	D	Range				Sorbitol MacConkey agar
								Herbs	Lettuce	30	E.coli	D	Range				EC agar
									Coriander	30	Salmonella	D	Range				Bismuth Sulfite agar
											Staphylococcus spp.	D	Range
15	Abdus Sobur, M., Al Momen Sabuj, A., Sarker, R., Taufiqur Rahman, A. M. M., Lutful Kabir, S. M., & Tanvir Rahman, M.	https://doi.org/10.14202/VETWORLD.2019.984-993	2019	Bangladesh	Dairy farm	Farm	4	Fruit	Tomato	40	Total viable count	D	Range	Peptone water			Plate count agar	37°C	24 h	Confirmation by PCR By genus specific E. coli & Salmonella spp. STEC- stx1 and stx2 genes EHEC- rfbO157
								Leafy vegetable	Green chilli		Total E.coli count	D	Range				Eosin methylene blue agar	37°C	24 h
								Environment	Malabar spinach		Total Salmonella count	D	Range				Xylose lysine deoxycholate agar	37°C	24 h
									Red spinach		E.coli	D	31
											Salmonella spp	D	19
									Manure	60	E.coli	D	47
											Salmonella spp	D	42
									Water	20	E.coli	D	9
											Salmonella spp	D	6
									Soil	40	E.coli	D	37
											Salmonella spp	D	29
16	Sapkota, S., Adhikari, S., Khadka, S., Adhikari, M., Kandel, H., Pathak, S., Pandey, A., & Pandey, A.	https://doi.org/10.1186/S13104-019-4557-9	2019	Nepal	Restaurant & Hotel	Restaurant Hotel	Not mentioned	Fruit	Cucumber	72	E.coli	D	29	Sterile water		30 min	Eosin methylene blue agar	37°C	24 h	Biochemical test		No. of bacterial colonies reported
								Root vegetable	Carrot	72	Salmonella spp.	D	66	Buffered peptone water & Selenite broth	37°C	24 h	Xylose lysine deoxycholate agar	37°C	24 h
								(Ready to eat salad)	Radish	72
17	Ghafur, A., Shankar, C., GnanaSoundari, P., Venkatesan, M., Mani, D., Thirunarayanan, M. A., & Veeraraghavan, B.	https://doi.org/10.1016/J.JGAR.2018.09.005	2019	India	Shops Household	Market Household	14 8	Vegetable		63	E.coli	D	23	Brain Heart Infusion Broth		Overnight	MacConkey agar			Biochemical test
											Klebsiella spp.
											Enterobacter
											Citrobacter
18	Ali, B.	https://doi.org/10.3390/PLANTS8040091	2019	Pakistan	Vegetable shop, vegetable market, superstore	Market	Not mentioned	Root vegetable	Carrot	12	Staphylococcus spp.	D	9							16S rRNA gene sequencing		No. of bacterial colonies reported
								Vegetable	Turnip	12	Bacillus spp.	D	14
									Cabbage	12	Citrobacter spp.	D	2
											Enterobacter spp.	D	3
											Exiguobacterium spp.	D	1
											Lysinibacillus fusiforms	D	2
											Arthobacter nicotianae	D	1
											Burkholderia cepacia	D	1
											Acinetobacter spp.	D	8
											Stenotrophomonas maltophilia	D	2
											Serratia spp.	D	6
											Pantoea dispersa	D	3
											Khyvera cryecrescens	D	1
											Klebsiella pneumoniae	D	1
											Pseudomonas putida	D	1
19	Saksena, R., Malik, M., & Gaind, R.	https://doi.org/10.1111/JFS.12739	2020	India	Retail vendor, Wholesale market	Market	Not mentioned	Fruit	Grapes	1	E.coli	D	26	Brain Heart Infusion Broth	37°C	6-8 h	MacConkey Agar Thiosulfate citrate bile salt sucrose medium	37°C	Overnight	Biochemical test
								Root vegteable	Pear	2	Klebsiella spp.	D	65				Blood Agar
								Vegetable	Apple	4	Enterobacter spp.	D	38				Thiosulfate citrate bile salt sucrose medium
									Chilli pepper	23	Proteus spp.	D	6
									Tomato	28	Citrobacter spp.	D	3
									Cucumber	28	Providencia spp.	D	1
									Onion	30	Acinetobacter spp.	D	97
									Ginger	14	Pseudomonas spp.	D	15
									Carrot	11
									Garlic	2
									Radish	2
									Cabbage	5
20	Rathore, P., Joy, S. S., Yadav, R., & Ramakrishna, W.	https://doi.org/10.1007/S13205-021-02904-7	2021	India	Agricultural field, Non- agricultural field	Farm	3 1	Environment	Soil	4	Total bacterial count	D	Range							Illumina MiSeq nextgeneration sequencing (NGS) of the V3-V4 region of the 16S rRNA gene for bacterial community analysis
											Proteobaacteria	D	Range
											Acidobacteria	D	Range
											Actinobacteria	D	Range
											Chloroflexi	D	Range
21	Shrivas, V. L., Choudhary, A. K., Hariprasad, P., & Sharma, S.	https://doi.org/10.1007/S11356-021-16700-6	2021	India	Farming site, Grazing site	Farm	18 32	Environment	Manure	50
22	Priyanka, Meena, P. R., Meghwanshi, K. K., Rana, A., & Singh, A. P.	https://doi.org/10.1099/MIC.0.001059	2021	India	Retail shops, Vendors, Agricultural markets Supermarkets	Market	14 25 9 7	Leafy vegetable	Spinach	220	E.coli	D	117	Buffered peptone water	37°C	24 h	MacConkey agar	24 h	37°C	Confirmed by E. coli specific gene uidA
								Vegetable	Fenugreek	120	Salmonella spp.	D	54	RV broth	42°C	24 h	XLD agar	24 h	42°C	Amplification of the invA gene
								Herbs	Cabbage	90
									Peppermint	170
									Coriander	230

## Sheet: Antibiotic resistance pattern
Article no.	Publication year	Country	Microorganism tested	No. of isolates tested	Method	No. of antibiotics tested	Phenotypic resistance profile
							Ampicillin	Amikacin	Amoxycillin	Azithromycin	Amoxyclav	Levofloxacin	Cefazolin	Aztreonam	Tobramycin	Cefotaxime	Ceftazidime	Chloramphenicol	Ciprofloxacin	Ceftriaxone	Gentamicin	Co-trimoxazole	Imipenem	Meropenem	Ofloxacin	Cotrimazole	Clindamycin	Tazobactum	Nalidixic acid	Erythromycin	Cephalothin	Streptomycin	Tetracycline	Tigecycline	Colistin	Sulfadiazine	Rifampicin	Cephalexine	Kanamycin	Vancomycin	Sulfamethaxazole	Cefuroxime	Oxacillin	Nitrofurantoin	Linezolid	Cefoxitin	Doxycyclin	Novobiocin	Bacitracin
2	2014	India	E. coli	23	Disc diffusion method	19	5		5		7			2		2	2	2	2	2	3	3	0	1	0							3	6	0	0
3	2014	India	Listeria monocytogenes	20	Disc diffusion method	10	0											0	18		0	0			0							0	0				0									17
				10			0											0	6		0	0			0							0	0				0									9
4	2014	India	Bacillus	14	Not mentioned	5	14											14															14						14	14
			Lactobacillus	8			8											8															8						8	8
			Cynabacterium	35			35											35															35						35	35
			Streptococcus	12			12											12															12						12	12
			Staphylococcus	25			25											25															25						25	25
			Micrococcus	6			6											6															6						6	6
			Pseudomonas	5			5											5															5						5	5
			Enterobacteriaceae	7			7											7															7						7	7
5	2015	Bangladesh	Staphylococcus aureus	4	Disc diffusion method	8	1							4						3	0		0																		1	1	1
			Pseudomonas spp.	7			5							3						7	1		0																		4	7	0
			Listeria spp.	8			2							4						4	8		4																		4	6	0
			Vibrio spp.	2			0							2						2	0		0																		2	1	0
			E. coli	4			4							0						1	2		1																		0	2	0
6	2015	India	E. coli	2	Disc diffusion method	14	2	0						1		1	1		1			2	0	0			1																	0	0	1
			Enterobacter spp.	16			10	5						6		9	9		6			6	6	4			7																	12	9	10
			Klebsiella spp.	11			10	4						9		9	5		2			9	1	1			10																	10	9	7
			Proteus spp.	4			3	1						2		2	2		2			3	0	0			3																	3	2	1
			Citrobacter spp.	2			2	0						0		2	0		0			2	0	0			1																	0	1	0
			Staphylococcus spp.	4			4	1						3		2	2		2			2	0	0			1																	2	2	2
			Seratia spp.	2			1	0						0		2	0		1			1	0	0			0																	0	1	1
7	2015	Pakistan	Diarrheagenic E. coli pathotypes	50	Disc diffusion method	10	33							27		32		30	31		23		4					22					35													26
8	2016	Bangladesh	Klebsiella spp.	30	Disc diffusion method	12			18									2	0	22	0		0						5	5		1	8								8
11	2018	India	Salmonella (1,2, 3 isolates)	3	Disc diffusion method	14	0.46									0.11			0.99		0.97				0.37		0.51		1	0.58	0.36	0.55	0.41					0.98			0.14
			Salmonella (4 isolates)	1			0.31									0.13			1		0.98				0.51		0.46		0.99	0.52	0.49	0.77	0.49					0.88			0.16
13	2018	India	E. coli	73	Disc diffusion method	29	5	2		6	3			2	3			3	2		0	2	1	1	2				1	7		5	2		2				1							0	2
			Salmonella	26			3	1		1	1			0	0			2	0		0	1	0	0	0				0	1		1	1		2				0							0	1
14	2019	Bangladesh	E. coli	10	Disc diffusion method	18	2		8	0				0			0	0	0										0	5		1	0				5		0					1				8	10
			Salmonella	6			1		1	1				0			0	0	0										1	6		0	1				6		0					0				6	6
15	2019	Bangladesh	E. coli	31	Disc diffusion method	12				31								9	4		2		4	7						26			26						6
			Salmonella	19						19								15	2		1		1	3						15			16						2
			E. coli	37						37								13	6		4		8	10						33			34						13
			Salmonella	29						29								9	4		2		4	7						26			25						9
			E. coli	9						9								3	1		0		1	2						8			8						2
			Salmonella	6						6								2	0		0		1	1						5			5						1
			E. coli	47						47								19	10		6		11	16						44			45						20
			Salmonella	42						42								15	8		4		7	11						39			39						16
16	2019	Nepal	E. coli	29	Disc diffusion method	5	0.6											0.14	0.17		0	0.03
			Salmonella	66		5			1	0.23									0.14		0.05	0.03
17	2019	India	E. coli	11	Screening of Colistin with EMB	13																													16
			Klebsiella spp.	29
			Enterobacter spp.	17
			Citrobacter spp.	2
			Pseudomonas spp.	12
18	2019	Pakistan	Not mentioned	55	Disc diffusion method	8		2	30						18			7			8								27				5					24
19	2020	India	E. coli	NM	Disc diffusion method	9		1								0.74			0.96				1	1
			Klebsiella spp.					0.99								0.94			1				1	1
			Enterobacter spp.					1								0.82			0.92				0.97	1
			Proteus spp.					1								1			1				1	1
			Citrobacter spp.					1								1			1				1	1
			Providencia spp.					1								1			1				1	1
			Acinetobacter spp.					0.99								0.07	0.07		0.99				0.98	0.97
			Pseudomonas spp.					0.93								0.93	0.93		1				0.93	0.93
20	2021	India	NM	NM	Serial diluted soil sample Platted on LB agar containing 100 µg/ml ampicillin 24 h incubation at 37 °C	1	50
							22
							11
							8
21	2021	India	NM	50	Manure sample serially diluted and plated on nutrient agar medium containing fluconazole (50 mg/l) and antibiotic discs were placed	8	0.14			0.03								0.05									0.24		0.22							0.13											0.09
22	2021	India	Diarrheagenic E. coli pathotypes	40	Broth micro-dilution method	23	15	23		37	22	7	27		2		19	6	6		19			6					32	27		33	25		17						12			10		22	3
			Non-diarrheagenic E. coli pathotypes	77			22	48		68	28	25	18		4		37	19	10		55			17					47	49		49	40		45						19			4		34	13
			Salmonella spp.	54			45	19		42	25	21	45		11		19	10	3		22			12					41	50		41	25		40						5			33		45	9
[truncated: 14 more columns]

## Sheet: ESBL,Amp,Carb
Article no.	Authors	Link	Publication year	Country	Specific localities	Category of locality	Frequency	Category of sample	Samples reported	Frequency	Microorganism tested	Detected	Frequency reported	Confirmed ESBL isolates	Metallo-β-Lactamase	Carbapenem resistance	Methodology
																	ESBL			Metallo-β-Lactamase		Carbapenem resistance
																MBL	Screening	Confirmation		Screening	Confirmation
2	Rasheed, M. U., Thajuddin, N., Ahamed, P., Teklemariam, Z., & Jamil, K.	https://doi.org/10.1590/S0036-46652014000400012	2014	India	Localities	Other	12	Fruit	Cucumber	30	E. coli	D	23	2			Double disc synergy test MH agar with augmentin, cefotaxime and ceftazidime antibiotic discs Incubated at 35±2°c overnight	Combined disc diffusion test Lawn culture of the screened isolate was made and 2 antibiotic disc with ceftazidime and ceftazidime + clavulanic acid placed	Increase of ≥5 mm in zone of inhibition for ceftazidime + clavulanic acid compared to ceftazidime were confirmed as ESBL producers
								Root vegetable	Tomato
								Leafy vegetable	Beetroot
								Vegetable	Radish
									Carrot
									Spinach
									Cabbage
									Lettuce
6	Chellapandi, K., Ralte, L., Malsawmtluangi, L., Masih, L., Kumar Singh, K. T., & Boro, D.	https://www.researchgate.net/publication/281907922_Assessing_prevalence_of_antibiotic_resistant_microbes_on_fresh_marketed_vegetables_of_Aizawl_city	2015	India	Vegetable market	Market	3	Fruit	Tomato	27	E.coli	D	2	1			Double disc synergy test
								Root vegetable	Potato		Eenterobacter spp.	D	16	9
								Vegetable	Cabbage		Klebsiella spp.	D	11	11
											Proteus spp.	D	4	2
											Citrobacter spp.	D	2	0
											Serratia spp.	D	2	0
16	Sapkota, S., Adhikari, S., Khadka, S., Adhikari, M., Kandel, H., Pathak, S., Pandey, A., & Pandey, A.	https://doi.org/10.1186/S13104-019-4557-9	2019	Nepal	Restaurant & Hotel	Restaurant Hotel	Not mentioned	Fruit	Cucumber	72	E.coli	D	29	4			Double disc synergy test Using ceftazidime and cefotaxime discs (ZOI ≤ 22 mm for ceftazidime and ≤27 mm for cefotaxime)	Combined disc diffusion test Combination of ceftazidime and cefotaxime alone and in combination with clavulanic acid	Increase in ZOI ≥5 mm for either antimicrobial agent tested in combination with clavulanic acid versus its ZOI when tested alone
								Root vegetable	Carrot	72	Salmonella spp.	D	66	5
								(Ready to eat salad)	Radish	72
19	Saksena, R., Malik, M., & Gaind, R.	https://doi.org/10.1111/JFS.12739	2020	India	Retail vendor, Wholesale market	Market	Not mentioned	Fruit	Grapes	1	E.coli	D	26	8				Combined disc diffusion test Combination of ceftazidime and cefotaxime alone and in combination with clavulanic acid	Increase in ZOI ≥5 mm for either antimicrobial agent tested in combination with clavulanic acid versus its ZOI when tested alone	Imipenem + Imipenem-ethylenediaminetetraacetic acid (EDTA) combined-disk test	Increase in zone diameter of more than 5 mm after adding EDTA is consider to be MBL positive.	Diameter of zones of inhibition ≤21 mm, to any one of carbapenems that is, meropenem, imipenem, or ertapenem were categorized as resistant to carbapenems
								Root vegteable	Pear	2	Klebsiella spp.	D	65
								Vegetable	Apple	4	Enterobacter spp.	D	38
									Chilli pepper	23	Proteus spp.	D	6
									Tomato	28	Citrobacter spp.	D	3
									Cucumber	28	Providencia spp.	D	1
									Onion	30	Acinetobacter spp.	D	97		5	6
									Ginger	14	Pseudomonas spp.	D	15		1
									Carrot	11
									Garlic	2
									Radish	2
									Cabbage	5
																				MBL production was also tested using E-test strips of Imipenem/Imipenem EDTA	A ratio of 8 or more between minimum inhibitory concentrations (MICs) of Imipenem/Imipenem EDTA was indicative of MBL production as per manufacturer's instructions.

## Sheet: Antibiotic resistant genes
Article no.	Authors	Link	Publication year	Country	Specific localities	Category of locality	Frequency	Category of sample	Antibiotic resisitant genes tested	E.coli				Salmonella spp.				Methodology
										Cow dung	Soil	Water	Vegetable	Cow dung	Soil	Water	Vegetable	Primer sequence (5´- 3´)	Approximate band size (bp)	Annealing temperature (°C)
15	Abdus Sobur, M., Al Momen Sabuj, A., Sarker, R., Taufiqur Rahman, A. M. M., Lutful Kabir, S. M., & Tanvir Rahman, M.	https://doi.org/10.14202/VETWORLD.2019.984-993	2019	Bangladesh	Dairy farm	Farm	4	Fruit	ereA	0.432	36.4%	37.5%	30.8%	0.41	0.346	0	0.267	F: GCCGGTGCTCATGAACTTGAG R: CGACTCTATTCGATCAGAGGC	419	52
								Leafy vegetable	tetA	88.9%	82.4%	75%	80.8%	0.846	0.8	0.8	0.75	F: GGTTCACTCGAACGACGTCA R: CTGTCCGACAAGTTGCATGA	577	57
								Environment	tetB	46.7%	38.2%	37.5%	38.46%	0.41	0.36	0.2	0.313	F: CCTCAGCTTCTCAACGCGTG R: GCACCTTGCTGATGACTCTT	634	56
									SHV	28.6%	26.9%	0%	27.8%	0.24	0.25	0	0.167	F: TCGCCTGTGTATTATCTCCC R: CGCAGATAAATCACCACAATG	768	52
											20	5

## Sheet: Extra
Article no.	Authors	Publication year	Country	Specific localities	Frequency	Sample	No. of samples	Fruits														Root vegetable								Leafy vegetable			Vegetable			Herbs		Legumes			Environment
								Tomato	Cucumber	Pepper	Brinjal	Chilli	Luffa	Apple	Papaya	Lemon	Mango	Cantaloupe	Pear	Grapes	Chappan kaddu	Carrot	Radish	Turnip	Beetroot	Onion	Garlic	Ginger	Potato	Lettuce	Fenugreek	Spinach	Cabbage	Cauliflower	Broccoli	Coriander	Mint	Peas	Cowpea	Bean	Soil	Water	Manure
1	Chaturvedi, M., Kumar, V., Singh, D., & Kumar	2013	India	Shops	8	Root vegetable, Vegetable, Legumes	36	0	0	0	0	0	0	0	0	0	0	0	0	0	0	4	4	0	0	4	4	4	4	0	0	0	4	4	0	0	0	4	0	0	0	0	0
2	Rasheed, M. U., Thajuddin, N., Ahamed, P., Teklemariam, Z., & Jamil, K.	2014	India	Localities	12	Vegetable salad	30	1	1	0	0	0	0	0	0	0	0	0	0	0	0	1	1	0	1	0	0	0	0	1	0	1	1	0	0	0	0	0	0	0	0	0	0
3	Soni, D. K., Singh, M., Singh, D. V., & Dubey, S. K.	2014	India	Agricultural Farm	Not mentioned	Leafy vegetable, Vegetable, Fruit, Legumes, Soil	200 200	20	0	0	20	20	0	0	0	0	0	0	0	0	20	0	0	0	0	0	0	0	0	0	0	20	20	20	20	0	0	0	20	20	200	0	0
4	Mathur, A., Joshi, A., Harwani, D., & Ganga, M.	2014	India	Market	Not mentioned	Root vegetable, Leafy vegetable, Fruit	Not mentioned	1	1	0	0	1	1	1	1	1	1	0	0	0	0	0	0	0	0	1	0	0	1	0	0	1	0	0	0	0	0	0	0	0	0	0	0
5	Kabir, A., Das, A. K., & Kabir, M. S.	2015	Bangladesh	Local market, Super market	7	Root vegetable, Vegetable, Fruit, Legumes	14	1	0	0	0	0	0	0	0	0	0	0	0	0	0	1	1	1	0	0	0	0	0	0	0	0	1	0	0	0	0	0	0	1	0	0	0
6	Chellapandi, K., Ralte, L., Malsawmtluangi, L., Masih, L., Kumar Singh, K. T., & Boro, D.	2015	India	Vegetable market	3	Root vegetable, Vegetable, Fruit	27	1	0	0	0	0	0	0	0	0	0	0	0	0	0	0	0	0	0	0	0	0	1	0	0	0	1	0	0	0	0	0	0	0	0	0	0
7	Shah, M. S., Eppinger, M., Ahmed, S., Shah, A. A., Hameed, A., & Hasan, F.	2015	Pakistan	Local vegetable market & Restaurant	Not mentioned	Root vegetable, Leafy vegetable, Fruit, Ready to eat salad	200 60	1	1	0	0	0	0	0	0	0	0	0	0	0	0	1	0	0	0	1	0	0	0	1	0	1	0	0	0	0	0	0	0	0	0	0	0
8	Kundu, S. K., & Islam, M. T.	2016	Bangladesh	Local market	Not mentioned	Fruit	14	1	1	0	0	0	0	0	0	0	0	0	0	0	0	0	0	0	0	0	0	0	0	0	0	0	0	0	0	0	0	0	0	0	0	0	0
9	Nithya, A., & Babu, S.	2017	India	Local market	Not mentioned	Root vegetable, Fruit	Not mentioned	1	1	0	0	0	0	0	0	0	0	0	0	0	0	1	0	0	0	1	0	0	0	0	0	0	0	0	0	0	0	0	0	0	0	0	0
10	Mritunjay, S. K., & Kumar, V.	2017	India	Local market, Retail market, Local producer	Not mentioned	Root vegetable, Leafy vegetable, Vegetable, Herbs, Fruit	480	1	1	0	0	0	0	0	0	0	0	0	0	0	0	1	1	0	1	0	0	0	0	0	0	1	1	0	0	1	0	0	0	0	0	0	0
11	Rabins, S. L., Bhattacharya, A., Ajay kumar, V. J., & Vijayan, C.	2018	India	Vegetable market	Not mentioned	Herbs	60	0	0	0	0	0	0	0	0	0	0	0	0	0	0	0	0	0	0	0	0	0	0	0	0	0	0	0	0	1	0	0	0	0	0	0	0
12	Kundu, A., Wuertz, S., & Smith, W. A.	2018	India	Wholesale market, Foodmarts, Roadside food seller	3 5 1	Herbs Fruit	85	0	1	1	0	0	0	0	0	0	0	1	0	0	0	0	0	0	0	0	0	0	0	0	0	0	0	0	0	1	1	0	0	0	0	0	0
13	Verma, P., Saharan, V. V., Nimesh, S., & Singh, A. P.	2018	India	Local market, Agricultural fields	70 40	Root vegetable, Leafy vegetable, Fruit	520	1	1	0	0	0	0	0	0	0	0	1	0	0	0	1	1	0	0	0	0	0	0	0	0	1	0	0	0	0	0	0	0	0	0	0	0
14	Ahmed, S., Siddique, M. A., Rahman, M., Bari, M. L., & Ferdousi, S.	2019	Bangladesh	Chain shops, Wholesale market, Retail market	3 3 6	Leafy vegetable, Herbs, Fruit	120	1	1	0	0	0	0	0	0	0	0	0	0	0	0	0	0	0	0	0	0	0	0	1	0	0	0	0	0	1	0	0	0	0	0	0	0
15	Abdus Sobur, M., Al Momen Sabuj, A., Sarker, R., Taufiqur Rahman, A. M. M., Lutful Kabir, S. M., & Tanvir Rahman, M.	2019	Bangladesh	Dairy farm	4	Leafy vegetable, Fruit, Soil, Water, Manure	40 120	1	0	0	0	1	0	0	0	0	0	0	0	0	0	0	0	0	0	0	0	0	0	0	0	1	0	0	0	0	0	0	0	0	1	1	1
16	Sapkota, S., Adhikari, S., Khadka, S., Adhikari, M., Kandel, H., Pathak, S., Pandey, A., & Pandey, A.	2019	Nepal	Restaurant & Hotel	Not mentioned	Root vegetable, Fruit (Ready-to-eat-salad)	216	0	1	0	0	0	0	0	0	0	0	0	0	0	0	1	1	0	0	0	0	0	0	0	0	0	0	0	0	0	0	0	0	0	0	0	0
17	Ghafur, A., Shankar, C., GnanaSoundari, P., Venkatesan, M., Mani, D., Thirunarayanan, M. A., & Veeraraghavan, B.	2019	India	Shops Household	14 8	Vegetable	63	0	0	0	0	0	0	0	0	0	0	0	0	0	0	0	0	0	0	0	0	0	0	0	0	0	0	0	0	0	0	0	0	0	0	0	0
18	Ali, B.	2019	Pakistan	Vegetable shop, vegetable market, superstore	Not mentioned	Root vegetable, Vegetable	36	0	0	0	0	0	0	0	0	0	0	0	0	0	0	1	0	1	0	0	0	0	0	0	0	0	1	0	0	0	0	0	0	0	0	0	0
19	Saksena, R., Malik, M., & Gaind, R.	2020	India	Retail vendor, Wholesale market	Not mentioned	Root vegetable, Vegetable, Fruit	150	1	1	1	0	0	0	1	0	0	0	0	1	1	0	1	1	0	0	1	1	1	0	0	0	0	1	0	0	0	0	0	0	0	0	0	0
20	Rathore, P., Joy, S. S., Yadav, R., & Ramakrishna, W.	2021	India	Agricultural field, Non- agricultural field	3 1	Soil	4	0	0	0	0	0	0	0	0	0	0	0	0	0	0	0	0	0	0	0	0	0	0	0	0	0	0	0	0	0	0	0	0	0	1	0	0
21	Shrivas, V. L., Choudhary, A. K., Hariprasad, P., & Sharma, S.	2021	India	Farming site, Grazing site	18 32	Manure	50	0	0	0	0	0	0	0	0	0	0	0	0	0	0	0	0	0	0	0	0	0	0	0	0	0	0	0	0	0	0	0	0	0	0	0	1
22	Priyanka, Meena, P. R., Meghwanshi, K. K., Rana, A., & Singh, A. P.	2021	India	Retail shops, Vendors, Agricultural markets Supermarkets	14 25 9 7	Leafy vegetable, Vegetable, Herbs	830	0	0	0	0	0	0	0	0	0	0	0	0	0	0	0	0	0	0	0	0	0	0	0	1	1	1	0	0	1	1	0	0	0	0	0	0
